# Supplementary material for: Correcting for sequence biases in present/absent calls
Source: Genome Biol. 2007 Jun 26;8(6):R125. doi: 10.1186/gb-2007-8-6-r125 (PMC2394774; doi:10.1186/gb-2007-8-6-r125)
Supplement: Additional data file 1 — Scripts for present/absent calls for use in R with BioConductor. [file gb-2007-8-6-r125-S1.txt]

#############
##
##	Scripts for "cutting and pasting" into R (v2.3.1) with BioConductor (v.1.8)
##	Users can calculate MAS5 present/absent using
##	raw PM and MM values
##	GC-RMA transformed PM and MM values	
##	GC-RMA PM treshold values
##
##
##	Users are encouraged to use only one method
##		
#############


#########
#
#  MAS5 present/absent calls based on
#  raw PM and MM values
#
#########


library(affy)
library(genefilter)
library(gcrma)


#  set working directory to folder that contains cel files
#setwd("/dir/for/cel/files/")

data <- ReadAffy()


#  calculate present/absent calls using default alpha values
#  alpha values set the "present" and "marginal" P value cutoffs
#  alpha1 is set to 0.04 by default and the expected false discover rate at this P value is roughly 13% to 16%
#  alpha1 is set to 0.06 by default and the expected false discover rate at this P value is roughly 17% to 20%


raw.calls <- mas5calls(data)


#  calculate present/absent calls using more strict P value cutoff
#  alpha values set the "present" and "marginal" P value cutoffs
#  alpha1 is set to 0.03 and the expected false discover rate at this P value is roughly 5% to 8%
#  alpha1 is set to 0.12 and the expected false discover rate at this P value is roughly 10% to 13%

raw.strict.calls <- mas5calls(data, alpha1=.008, alpha2=.025)


#########
#
#  MAS5 present/absent calls based on
#  GC-RMA transformed PM and MM values
#
#########


library(affy)
library(genefilter)
library(gcrma)


#  set working directory to folder that contains cel files
#setwd("/dir/for/cel/files/")

data <- ReadAffy()


#  calculate the single nucleotide affinities that are specific to each replicate sample
ai <- compute.affinities.local(data, Array=NULL)


data -> data.trans

pms <- unlist(indexProbes(data, "pm"))

mms <-  unlist(indexProbes(data, "mm"))

#  correct for optical background
op <- bg.adjust.optical(data)


#  to calculate GC-RMA transformed PM and MM probe values
for(i in 1:length(sampleNames(data))){
parameters <- bg.parameters.ns(intensity(op)[mms,i], intensity(ai)[mms,i], intensity(ai)[c(pms, mms),i])
mu.pm <- parameters$bg.mu2
sigma <- parameters$bg.sigma
intensity(data.trans)[c(pms, mms),i] <- gcrma.bg.transformation(intensity(op)[c(pms, mms),i], mu.pm, sigma, k = .5)
}

#  calculate present/absent calls
#  alpha values set the "present" and "marginal" P value cutoffs
#  alpha1 is set to 0.03 and the expected false discover rate at this P value is roughly 5% to 8%
#  alpha1 is set to 0.12 and the expected false discover rate at this P value is roughly 10% to 13%

trans.calls <- mas5calls(data.trans, tau=0.1, alpha1 = 0.037, alpha2 = 0.111)


#########
#
#  MAS5 present/absent calls based on
#  GC-RMA transformed PM threshold values
#
#########


library(affy)
library(genefilter)
library(gcrma)


#  set working directory to folder that contains cel files
#setwd("/dir/for/cel/files/")

data <- ReadAffy()

#  find probesets that are very likely to have absent target transcripts
#  probesets that are very likely to have an absent target transcript
#  are defined as having MAS5 present/absent P values for all replicates > 0.50 

raw.calls <- mas5calls(data)

f1 <- kOverA(length(sampleNames(data)), 0.50)
ff1 <- filterfun(f1)
ab.50 <- genefilter(se.exprs(raw.calls), ff1)
gn <- rownames(se.exprs(raw.calls))
ab.50 <- gn[ab.50]


#  GC-RMA PM probes using affinities specific to eah replicate sample
#  requires "ai" object previously computed
#ai <- compute.affinities.local(data, Array=NULL)

data.PM <- bg.adjust.gcrma(data, affinity.info=ai, type="fullmodel", fast=FALSE)


#  replace MM probe values with a PM threshold value

for(i in 1:length(sampleNames(data))){
mm(data.PM)[,i] <- mean(pm(data.PM, ab.50)[,i], trim=0.02)}


#  calculate present/absent calls
#  alpha values set the "present" and "marginal" P value cutoffs
#  alpha1 is set to 0.03 and the expected false discover rate at this P value is roughly 5% to 8%
#  alpha1 is set to 0.12 and the expected false discover rate at this P value is roughly 10% to 13%

thres.calls <- mas5calls(data.PM, tau=0.015, alpha1 = 0.024, alpha2 = 0.111 )
